# Supplementary material for: Aging of the Microenvironment Influences Clonality in Hematopoiesis
Source: PLoS One. 2012 Aug 6;7(8):e42080. doi: 10.1371/journal.pone.0042080 (PMC3412859; doi:10.1371/journal.pone.0042080)
Supplement: Table S1 — Detailed list of integration sites isolated from young (A) and aged (B) recipient mice after 24–26 weeks of transplantation. The genomic locations of RISs and the nearest neighboring genes within 100 kb are listed. The RISs isolated from to the same recipient were grouped together to show that more RISs were recovered from young mice with oligoclonal GFP+population and less insertion sites from the monoclonal GFP+ population of the aged recipients. Figure 2/D was created based on sequencing results in combination with LM-PCR band patterns. The range of integrations per clone was calculated. The RIS/cell ranged from 1 to 4). The listed RISs were compared with two databases (Retroviral Tagged Cancer Gene Database (RTCGD), Insertional Dominance Database (IDDb)) to strengthen the validity of the applied methods. Within the RTCGD, retroviral integration sites associated with candidate cancer genes have been collected (ref. 22). The IDDb listed RISs related to dominant clone formation (ref. 23). Overall, 27.9% of the recovered RISs from young mice and 27.2% from old were found in the RTCGD, and 3 genes from young recipients and 1 gene from old recipients were found in IDDb. This efficiency to recover already described viral integration sites supports the validity of our approach. * = insertion sites belong to the dominant clone. (DOCX) [file pone.0042080.s002.docx]

## Sheet: Table S1A
Table S1 A
Young recipient mice	Gene ID	Position to the i.s.	Chromosome Number	official gene symbol	Gene name and descripition		IDDb	RTCGD
No. of the mous and clonal distributiuon
1 (1.2)	227737*	direct	2	Fam129b	family with sequence similarity 129, member B
OLIGO	20910*	5'	2	Stxbp1	syntaxin binding protein 1
	227738*	3'	2	Lrsam1	leucine rich repeat and sterile alpha motif containing 1			1
	320150*	5'	10	ZDHHC17	zinc finger, DHHC domain containing 17			1
	432502*	3'	10	Gm5428	predicted gene 5428
	57915	direct	5	Tbc1d1	TBC1 domain family, member 1			3
	100188958	5'	5	Gm15824	predicted gene 15824
	595140	3'	5	Gm6044	predicted gene 6044/peptidylprolyl isomerase A pseudogene 22
2 (2.5)	72628	direct	6	2700086A05Rik	RIKEN cDNA 2700086A05 gene
MONO	15403	5'	6	Hoxa6	homeobox A6
	15404	3'	6	Hoxa7	homeo box A7, RIS name: Evi7		2	25
3 (3.2)	66931	direct	17	1700010I14Rik	RIKEN cDNA 1700010I14 gene			1
MONO	23984	5'	17	Pde10a	phosphodiesterase 10A			1
	67791	3'	17	6530411M01Rik	RIKEN cDNA 6530411M01 gene
4 (1.5)	56459*	direct	7	Sae1	SUMO1 activating enzyme subunit 1
OLIGO	100503024*	5'	7	Gm19512	predicted gene, 19512
	330474*	3'	7	Zc3h4	zinc finger CCCH-type containing 4
	16800*	direct	3	Arhgef2	rho/rac guanine nucleotide exchange factor (GEF) 2, LFC (lymphoid blast crisis-like1) oncogen			2
	100503065*	5'	3	LOC100503065	hypothetical protein LOC100503065
	242093*	3'	3	Rxfp4	relaxin family peptide receptor 4
	54169*	direct	14	Myst4	MYST histone acetyltransferase monocytic leukemia 4
	11534*	5'	14	Adk	adenosine kinase
	435391*	3'	14	Dupd1	dual specificity phosphatase and pro isomerase domain containing 1		1
	140858**	direct	2	Wdr5	WD repeat domain 5			6
	100417345**	5'	2	Gm18548	predicted gene, 18548 /makorin, ring finger protein, 1 pseudogene/
	100504144**	3'	2	Gm13421	predicted gene 13421
	18263	5'	12	Odc1	ornithine decarboxylase, structural 1			1
	53602	3'	12	Hpcal1	hippocalcin-like 1		1
5 (1.1)	71801*	5'	4	Plekhf2	pleckstrin homology domain containing, family F (with FYVE domain) member 2
OLIGO	76947*	3'	4	2310030N02Rik	RIKEN cDNA 2310030N02, hypothetical protein LOC76947
	100038651*	5'	4	D130062J21Rik	RIKEN cDNA D130062J21 gene, hypothetical protein LOC100038651
	12014*	3'	4	Bach2/Evi59	BTB and CNC homology 2, transcription regulator protein			14
	17977	5'	12	Ncoa1	nuclear receptor coactivator 1			1
	20403	3'	12	Itsn2	intersectin 2
	381409	5'	2	Cdh26	cadherin-like 26			1
	12561	945870bp at3'side	2	Cdh4	cadherin 4
6 (2.2)	21873	5'	19	Tjp2	tight junction protein 2
OLIGO	14297	3'	19	Fxn	frataxin, mitochondrial precursor
	12540	5'	4	Cdc42	cell division cycle 42 homolog
	665533	3'	4	Gm13004	predicted gene 13004, 60S ribosomal protein L31 pseudogene
	414084	direct	6	Tnip3	TNFAIP3 (tumor necrosis factor, alpha-induced protein 3) interacting protein 3, Synonyms: A20-binding inhibitor of NF-kappa-B activation 3
	100417946	5'	6	Gm18913	predicted gene, 18913, DnaJ (Hsp40) homolog, subfamily C, member 2 pseudogene
	68169	3'	6	A930038C07Rik	RIKEN cDNA A930038C07 gene, epidermacan,Fibronectin type-III domain-containing protein C4orf31 homolog
	100038651*	5'	4	D130062J21Rik	hypothetical protein LOC100038651
	12014*	3'	4	Bach2/Evi59	BTB and CNC homology 2, transcription regulator protein			14
								27.9% found in RTCGD
	Clones containing the * labelled RIS formed dominat clone in oligoclonal transduced cell population.
	With double** labelled RIS containg clones contributed equally in the clonal composition of the CFC population.

## Sheet: Table S1B
Table S1 B
Aged recipient mice	Gene ID	Position to the i.s.	Chromosome Number	official gene symbol	Gene name and descripition		iDDb	RTCGD
No. of the mouse and clonal distributiuon
1 (3.7)	52915	5'	11	Zmiz2	zinc finger, MIZ-type containing 2
MONO	268373	3'	11	Ppi A	peptidylprolyl isomerase A, cyclosporin A-binding protein
3 (2.9)	22379	direct	15	Fmnl3	formin-like 3			4
MONO	54614	5'	15	Prpf40b	PRP40 pre-mRNA processing factor 40 homolog B
	110213	3'	15	Tmbim6	transmembrane BAX inhibitor motif containing 6
4 (3.6)	19252	5'	17	Dusp1	dual specificity phosphatase 1			1
MONO	666668	3'	17	Gm8225	predicted gene 8225
5. (3.11)	68581	direct	12	Tmed 10	transmembrane emp24-like trafficking protein 10			3
MONO	217718	5'	12	Nek9	NIMA (never in mitosis gene a)-related expressed kinase 9
	100502810	3'	12	Gm19388	predicted gene, 19388, 40S ribosomal protein S23-like
	52906	direct	10	Ahi1	Abelson helper integration site 1, jouberin isoform 1			2
	100504283	5'	10	Gm20149	predicted gene, 20149, protein coding
	17863	3'	10	Myb	myeloblastosis oncogene			61
2 (1.7)	12857	5'	8	Cox4i1	cytochrome c oxidase subunit IV isoform 1
MONO	100417604	3'	8	Gm18709	predicted gene 18709, mitochondrial ribosomal protein L30 pseudogene
	67561	5'	9	Wdr48	WD repeat domain 48
	74498	3'	9	Gorasp1	golgi reassembly stacking protein 1
	432939	5'	15	Gm5468	predicted gene 5468
	17909	3'	15	Myo10	myosin X
	14013	direct	3	Mecom, Evi1	MDS1 (myelodysplasia syndrom1) and EVI1 (ecotropic viral integration site 1) complex locus		13	25
	75740	5'	3	Egfem1	EGF-like and EMI domain containing 1
	545510	3'	3	Gm10258	predicted gene 10258
								27.2% found in RTCGD
